# Supplementary material for: Transcriptomic Profiling Unravels Novel Deregulated Gene Signatures Associated with Acute Myocardial Infarction: A Bioinformatics Approach
Source: Genes (Basel). 2022 Dec 9;13(12):2321. doi: 10.3390/genes13122321 (PMC9777571; doi:10.3390/genes13122321)
Supplement: Supplementary file 1 [file genes-13-02321-s001.zip]

Archive with 1 entries (1 files):
- genes-2041983-supplementary.xlsx
