# Supplementary material for: Transcriptomic Profiling Unravels Novel Deregulated Gene Signatures Associated with Acute Myocardial Infarction: A Bioinformatics Approach
Source: Genes (Basel). 2022 Dec 9;13(12):2321. doi: 10.3390/genes13122321 (PMC9777571; doi:10.3390/genes13122321)
Supplement: Supplementary file 1 [file genes-13-02321-s001.zip › genes-2041983-supplementary.xlsx]

## Sheet: Supple tables s1-s2-s3-s4-s5
Table s1- LIST OF DEGs									Table s2 - List of idientifid genes in modules
gene	Patient	P_Std	Control	C_Std	log2FC	pVal	Significance		Module	No. of genes	Gene ID
ABCD4	6.98118	0.997821	6.90979	0.948591	0.0713952	0.649413	Non Significant		Blue	67	ACOT7,ADAP1,ADORA3,ALPI,AQP1,BMP5,CCPG1,CENPA,CLK3,CLSPN,CMTM1,CYB5R1,DISC1,EEPD1,EIF4A2,F11R,FAM47E,FBXL6,GABRB1,GDF10,GIMAP5,GPR37,HIST1H2AK,HIST1H2AL,HMGA2,HSPA6,HSPB2,HYDIN,IFT140,INHBA,INHBB,INMT,INS,ISLR2,KHDC1,KIAA1257,KRT85,LEPR,LOC400940,LRIG3,LSM11,LTC4S,MAPK8IP1,MC1R,NKD2,NOX5,NTRK1,OR11A1,OTUD7A,PAK6,PYCRL,RET,SLC34A2,SOHLH2,TBC1D7,TCP10,TMEM56,TMPRSS5,TNFRSF10C,TPSD1,TRIM58,TTC23L,TT…
ABHD6	6.80045	1.3099	6.59954	1.12285	0.200908	0.305589	Non Significant
ACOT7	7.18729	0.871271	7.05455	0.883581	0.132741	0.350473	Non Significant
FSTL5	5.56308	3.44505	4.27085	3.19185	1.29223	0.0167162	Significant
PRG2	7.24624	2.61191	6.24077	2.16496	1.00547	0.00966439	Significant
FXYD6	7.02799	1.66424	6.02508	1.5004	1.00291	0.000123258	Significant		Brown	64	AHCTF1,ANXA2,ARHGAP18,BLOC1S1,C12orf57,C14orf2,C2orf47,CHURC1,COMMD3,COMMD9,COX16,DNAJA2,DNAJB14,DRAM2,EEF1A1,EEF1E1,ERCC5,FAM134A,FDFT1,FDPS,FOXO3,HLA- B, IFNA7, IL18R1, ISY1, ITM2B, KIF5B, KLHDC10, LY75, MAP1LC3B, METTL3, MRPL33, MSTO1, MTPAP, NEDD8,NIF3L1,NUB1,PIGF,PNO1,PPM1K,PRB4,PSMA2,PTMA,PUM1, RAF1,RARRES3,RPL14,RPL30, RPL41,RPL6, RPL9,RPS18, RWDD3,SEC11A,SET,SNX15,SRP19,TAF1D,TMBIM4,TRIM6…
HSPA6	8.16345	1.42184	7.18472	1.47662	0.97873	5.09863e-05	Significant
ADRA1B	6.39566	1.61741	5.87719	1.63789	0.51847	0.0504512	Non Significant
AGPAT1	7.81248	1.22413	7.52171	1.05185	0.290777	0.113852	Non Significant
AHCTF1	8.81678	0.917336	8.83216	0.790658	-0.0153777	0.910921	Non Significant
ALAS1	7.40629	1.50459	7.18192	1.15584	0.224372	0.295674	Non Significant		Turquoise	130	ABCD4,ABHD6,ADAM21,ADH5,ADRA1B,AGPAT1,ALAS1,ALG10,ALG5,ALK,AMACR,ANG,ANP32C,ARHGAP19,ARV1,ASB3,ASRGL1,ASXL2,BCL2L2,BMP3,BMP6,BMP8B,BRAF,C1orf43,C8orf44,CAPN3,CCL27,CD8B,CEP164,CHIC2,CNKSR3,CORO7,CRIP3,DPCD,ERCC6,FAF2,FAM120A,FAM122A,FBXO10,FBXO25,FCGR2B,FLJ41170,FNTB,FSTL5,FXYD2,FXYD6,GATS,GBGT1,GBP3,GIMAP1,GLUD1,GPR35,GPX3,GSTP1,GUF1,HDDC2,HLA-F, HYAL3, ING5, INO80B,INO80D,ITGA1,KIF27, KRT18,KRT…
ALG10	6.31405	1.64842	5.95155	1.57371	0.362495	0.164535	Non Significant
ALG5	7.61168	0.748766	7.5257	0.730178	0.0859756	0.471934	Non Significant
ALK	6.69074	1.35262	6.37703	1.28727	0.313714	0.14214	Non Significant
ALPI	6.87133	0.841502	6.61024	0.828079	0.26109	0.0543725	Non Significant
AMACR	6.88662	1.22119	6.54877	1.07497	0.33785	0.0690808	Non Significant
AMT	7.25297	0.876852	7.18781	0.833362	0.0651558	0.636828	Non Significant
ANG	6.53786	1.05139	6.24286	0.885175	0.294999	0.059794	Non Significant
ANP32C	5.74984	3.66751	4.8872	3.12832	0.862644	0.116149	Non Significant		Grey	70	AMT,AS3MT,BIVM,BTNL3,C1QTNF3,C9orf3,CLK4,COL1A2,COMMD4,COQ4,CRYGS,CUZD1,CYP3A4,DEXI,DYX1C1,EIF2AK1,FABP1,FAHD2A,FANCF,FOLH1,FPGT,GALNT5,GLI4,GSTM2,GTF2IRD2,HIST1H3E,HMGA1,IFNA17,LLPH,MAS1L,MRPS18B,MYB,NEUROD1,NPY1R,OCM2,PAM16,PDZK1,PHOSPHO2,PLA2G12A,PPA2,PSTK,RASL11B,RNASE11,ROPN1,RUVBL1,SLC35F5,SLC46A3,SMR3B,SNRPN,SPIC,TMEM136,TMEM159,TNNI3K,TPD52,TRAV8-3, TRIM13,TSGA10,TSHR,TTC4,UBE2F,UGT2B15,U…
GBGT1	6.3741	2.16844	5.42247	1.96691	0.951639	0.00481027	Significant
ROS1	6.32465	2.80553	5.4177	2.476	0.906945	0.0342268	Significant
ARHGAP18	6.96091	1.42766	7.33642	1.14118	-0.375505	0.0707626	Non Significant
ARHGAP19	7.71061	0.868843	7.44916	0.928583	0.261454	0.0746489	Non Significant
ARV1	6.63511	1.49519	6.75854	1.12845	-0.123428	0.559311	Non Significant
TRIM58	5.8404	2.03232	5.05689	2.15443	0.783507	0.0222297	Significant
KIF27	5.88965	1.9152	5.10869	1.82052	0.780961	0.01037	Significant		Table s3 - Enrighed pathways in turquoise module
ASRGL1	5.71323	1.22213	5.39101	1.09845	0.322227	0.0861837	Non Significant		#term ID	term description	observed gene count	Background gene count	false discovery rate	matching proteins in your network (IDs)				matching proteins in your network (labels)
ASXL2	8.16634	1.46178	8.08732	1.15054	0.0790207	0.707064	Non Significant		hsa04330	Notch signaling pathway	7	48	2.02e-05	ENSP00000263388,ENSP00000277541,ENSP00000292599,ENSP00000345206,ENSP00000364163,ENSP00000421180, ENSP00000434552				MAML1,MAML2,MAML3,NOTCH1,NOTCH3,NOTCH4,RBPJ
GPX3	5.70107	1.045	4.93403	1.04672	0.767038	1.14366e-05	Significant		hsa01100	Metabolic pathways	20	1250	0.0184	ENSP00000222567,ENSP00000239891,ENSP00000254663,ENSP00000261234,ENSP00000262554,ENSP00000263556,ENSP00000263857,ENSP00000266483,ENSP00000277865,ENSP00000296412,ENSP00000337425,ENSP00000339479,ENSP00000358417,ENSP00000361110,ENSP00000361465,ENSP00000365773,ENSP00000371517,ENSP00000378416,ENSP00000378877,ENSP00000444136				ADH5,AGPAT1,ALAS1,ALG10,ALG5,AMACR,GBGT1,GLUD1,HYAL3,NT5C2,P4HA1,PHGDH,POLR1A,POLR1B,POLR1C,PSAT1,SCLY,SPTLC1,TMEM5,TWISTNB
BIVM	6.59659	0.570431	6.73874	0.633722	-0.142147	0.148343	Non Significant
BLOC1S1	9.2415	1.35245	9.35355	1.50973	-0.112044	0.630699	Non Significant
ASB3	6.62113	2.01468	5.88849	2.04052	0.732646	0.0267739	Significant
BMP5	4.45244	0.893227	4.26378	0.969034	0.18866	0.213572	Non Significant
ZDHHC18	8.22529	1.67639	7.49548	1.68838	0.729814	0.00804655	Significant
BMP8B	7.03782	0.962842	6.86917	0.910536	0.168656	0.265283	Non Significant		hsa00240	Pyrimidine metabolism	5	100	0.0221	ENSP00000222567,ENSP00000263857,ENSP00000339479,ENSP00000361465,ENSP00000444136				NT5C2,POLR1A,POLR1B,POLR1C,TWISTNB
GDF10	4.80939	2.0446	4.08105	1.84892	0.728337	0.0213221	Significant
BRAF	8.81166	1.47522	8.09446	1.57145	0.717205	0.00423299	Significant
ZNF467	7.5035	1.14467	6.78652	0.983577	0.716974	4.64268e-05	Significant		hsa00230	Purine metabolism	6	173	0.0373	ENSP00000222567,ENSP00000263857,ENSP00000287600,ENSP00000339479,ENSP00000361465,ENSP00000444136				NT5C2,PDE6D,POLR1A,POLR1B,POLR1C,TWISTNB
C14orf2	9.80445	1.49968	10.2362	1.49185	-0.431701	0.0757243	Non Significant
C1QTNF3	6.50229	0.759251	6.62659	0.723469	-0.124302	0.299576	Non Significant
C1orf43	9.3747	1.03556	9.22037	1.05483	0.15433	0.362226	Non Significant		hsa05165	Human papillomavirus infection	11	317	0.0019	ENSP00000259951,ENSP00000261799,ENSP00000263388,ENSP00000277541,ENSP00000282588,ENSP00000292599,ENSP00000345206,ENSP00000361021,ENSP00000364163,ENSP00000421180,ENSP00000434552				HLA-TGA1, MAML1, MAML2, MAML3, NOTCH1,NOTCH3,NOTCH4,PDGFRB,PTEN, RBPJ
C2orf47	8.341	1.03442	8.39115	0.98967	-0.0501572	0.758779	Non Significant
C8orf44	6.76388	1.00595	6.66626	0.829318	0.0976198	0.508825	Non Significant
C9orf3	6.35126	0.811631	6.53892	0.727519	-0.187663	0.131442	Non Significant
CAPN3	8.14283	1.05996	7.85681	1.01993	0.286023	0.0899149	Non Significant		hsa04658	Th1 and Th2 cell differentiation	6	88	0.0032	ENSP00000263388,ENSP00000277541,ENSP00000292599,ENSP00000345206,ENSP00000421180,ENSP00000434552				MAML1,MAML2,MAML3,NOTCH1,NOTCH3,RBPJ
CCL27	6.19193	0.671626	6.20542	0.636984	-0.0134857	0.898335	Non Significant
ADORA3	5.68063	1.35507	4.98903	1.54749	0.6916	0.00399724	Significant
CD8B	6.42564	1.07525	6.39387	0.933345	0.0317691	0.844209	Non Significant
CENPA	6.50086	0.815279	6.25532	0.740293	0.245543	0.0514952	Non Significant		hsa03020	RNA polymerase	4	31	0.0045	ENSP00000222567,ENSP00000263857,ENSP00000361465,ENSP00000444136				POLR1A,POLR1B,POLR1C,TWISTNB
CEP164	7.58759	0.53046	7.54764	0.662823	0.0399551	0.683885	Non Significant
CHIC2	8.67397	1.60043	8.33195	1.36999	0.342017	0.153837	Non Significant
FAM120A	8.41212	2.21926	7.72984	1.91327	0.68228	0.041589	Significant		hsa05206	MicroRNAs in cancer	7	149	0.0045	ENSP00000250405,ENSP00000261799,ENSP00000263388,ENSP00000277541,ENSP00000356113,ENSP00000361021,ENSP00000364163				BCL2L2,NOTCH1,NOTCH3,NOTCH4,PDGFRB,PTEN,SLC45A3
CLK3	8.1569	1.15782	7.8452	1.05434	0.311703	0.0817912	Non Significant
CLK4	8.12317	0.694433	8.26281	0.61261	-0.139637	0.185739	Non Significant
CLSPN	4.73564	0.601249	4.6521	0.667686	0.0835317	0.41902	Non Significant
TNFRSF10C	7.28532	1.38209	6.61165	1.32388	0.673672	0.00238237	Significant
CNKSR3	5.24231	2.11844	4.61884	1.89675	0.623474	0.0552805	Non Significant		Table s4 - List of identified TFs targeting genes of turquoise module
COL1A2	5.77864	1.20791	5.52374	1.32122	0.254903	0.216186	Non Significant		Term	Overlap	P-value	Adjusted P-value	Old P-value	Old Adjusted P-value	Odds Ratio	Combined Score	Genes
COMMD3	8.86721	1.17312	9.21327	1.18788	-0.346058	0.0715486	Non Significant		STAT1	4/196	0.0391871	1	0	0	3.13972	10.1708	PDGFRB;PHGDH;ADRA1B;ZNF467
COMMD4	7.44865	0.507961	7.47289	0.423903	-0.0242387	0.746511	Non Significant		TP53	8/628	0.0526452	1	0	0	1.95982	5.77007	ALK;ING5;PTEN;FXYD6;ANG;ERCC6;ZHX1;ADH5
COMMD9	8.10813	1.02419	8.26906	1.05042	-0.160934	0.338649	Non Significant		TARDBP	21582	0.056415	1	0	0	5.21512	14.9936	PABPN1;ZHX1
COQ4	7.57511	0.748468	7.60126	0.643878	-0.02615	0.815477	Non Significant		LYL1	43840	0.0631449	1	0	0	15.3846	42.4973	TAL1
ZNF438	6.349	1.09755	5.71051	1.11385	0.638494	0.000474606	Significant		STAT3	4/246	0.0768468	1	0	0	2.50156	6.41886	PDGFRB;ALK;ZNF467;LUC7L2
COX16	9.70474	1.25717	9.57821	1.45273	0.126529	0.56751	Non Significant		ZNF148	43846	0.0991157	1	0	0	9.61538	22.2257	NOC4L
HIST1H2AK	5.70712	1.40644	5.08153	1.45031	0.625591	0.0075535	Significant		STAT5A	35096	0.129144	1	0	0	3.20513	6.56035	PDGFRB;GLUD1
VPS8	7.30391	1.48387	6.67908	1.50661	0.624829	0.0106525	Significant		BHLHE40	43856	0.156046	1	0	0	5.91716	10.9917	ZHX1
BMP6	5.99115	1.43445	5.36904	1.46624	0.62211	0.00882015	Significant		GATA3	43856	0.156046	1	0	0	5.91716	10.9917	TAL1
CYB5R1	7.05519	1.5361	6.66589	1.3758	0.389307	0.0983682	Non Significant		MYCN	43856	0.156046	1	0	0	5.91716	10.9917	POLR1A
CYP3A4	4.43765	0.711849	4.63861	0.637996	-0.200964	0.0659853	Non Significant		POLR3A	43857	0.161539	1	0	0	5.69801	10.3875	POLR1A
DEXI	7.98438	1.02615	8.24796	0.859469	-0.26358	0.0838278	Non Significant		GATA2	43857	0.161539	1	0	0	5.69801	10.3875	TAL1
RAB43	7.27221	1.4439	6.66498	1.2158	0.607233	0.0050915	Significant		STAT4	43858	0.166996	1	0	0	5.49451	9.83397	ZNF467
DNAJA2	8.576	0.63213	8.5922	0.765641	-0.0161969	0.887573	Non Significant		YY1	2/120	0.183532	1	0	0	2.5641	4.34709	INO80B;INO80D
DNAJB14	8.74531	0.760882	8.89055	0.916172	-0.145242	0.2914	Non Significant		ATF2	3/237	0.200289	1	0	0	1.94742	3.13144	ARV1;KRT18;GSTP1
DPCD	6.44317	0.717381	6.46272	0.657555	-0.0195543	0.859895	Non Significant		EGR1	12785	0.204224	1	0	0	4.3956	6.98259	PTEN
DRAM2	9.79725	0.984971	9.88419	0.972399	-0.0869381	0.582664	Non Significant		PDX1	13150	0.209405	1	0	0	4.2735	6.68156	ALK
DYX1C1	4.49737	0.732487	4.45686	0.719535	0.0405048	0.72987	Non Significant		TCF12	13150	0.209405	1	0	0	4.2735	6.68156	TAL1
EEF1A1	11.8811	1.78148	11.8216	1.60331	0.0595352	0.827126	Non Significant		ESR2	4/365	0.213896	1	0	0	1.68599	2.60024	POM121;SYNGAP1;MRPS27;FAM120A
EEF1E1	7.95585	1.36033	8.35704	1.32282	-0.401194	0.0655534	Non Significant		CREM	14246	0.22475	1	0	0	3.94477	5.88863	SP100
EEPD1	6.68883	0.979647	6.48964	0.737211	0.199183	0.151094	Non Significant
EIF2AK1	8.12733	0.909789	8.01069	1.10639	0.116639	0.480859	Non Significant
EIF4A2	5.99985	2.29933	5.45118	2.32288	0.548667	0.143661	Non Significant		Table s5 - List of significant miRNAs found targetting genes of turquoise module by Enrichr
ERCC5	10.397	1.56925	10.7622	1.57618	-0.365187	0.15246	Non Significant		Term	Overlap	P-value	Adjusted P-value	Old P-value	Old Adjusted P-value	Odds Ratio	Combined Score	Genes
ERCC6	7.18622	1.09181	7.22139	0.935546	-0.0351744	0.829306	Non Significant		hsa-miR-1273c	7/340	0.00686623	1	0	0	3.16742	15.7774	BMP3;ING5;FSTL5;INO80D;PDE4DIP;NHLRC2;POMZP3
F11R	8.45265	1.00455	8.17243	0.916082	0.280217	0.0716478	Non Significant		hsa-miR-4535	17/1378	0.00798239	1	0	0	1.89796	9.16811	PDGFRB;RARG;MAML2;GPX3;FAF2;PDE4DIP;CRIP3;NT5C2;NUDT3;RAB43;FSTL5;AMACR;TAL1;FNTB;CNKSR3;CORO7;KRT6B
FABP1	4.35624	0.702847	4.20177	0.583594	0.15447	0.136996	Non Significant		hsa-miR-4776-5p	18/1532	0.0102872	1	0	0	1.80759	8.27308	PDGFRB;MAML2;GPX3;FAF2;ARHGAP19;BMP8B;CRIP3;NT5C2;PMF1;TMEM110;RAB43;ING5;FSTL5;TAL1;FNTB;CNKSR3;NPHP3;CORO7
FAF2	8.96787	0.949133	8.94936	0.893882	0.0185067	0.9009	Non Significant		hsa-miR-4718	20/1867	0.0177334	1	0	0	1.64806	6.64547	PDGFRB;GPX3;GIMAP1;ARHGAP19;ZFYVE21;PDE4DIP;NT5C2;PEX13;BMP6;RAB43;ING5;P4HA1;POLR1A;TAL1;CNKSR3;PGM5;PHGDH;NHLRC2;ERCC6;GBP3
FAHD2A	7.30025	0.808342	7.49304	0.521976	-0.192783	0.075291	Non Significant		hsa-miR-1244	19/1768	0.0201141	1	0	0	1.65332	6.45844	INO80D;FBXO25;PTEN;TBC1D2B;ZHX1;FAM122A;GLUD1;AMACR;SLCO3A1;FNTB;HYAL3;CNKSR3;FAM120A;GUF1;RDH5;NHLRC2;SCLY;ZNF664;ASB3
AQP1	5.69656	0.9122	5.12581	0.865622	0.570743	0.000104278	Significant		hsa-miR-103b	17/1545	0.0225026	1	0	0	1.69281	6.42271	PDGFRB;TRUB2;INO80D;MRPS27;GIMAP1;PTEN;PDE4DIP;C1ORF43;TMEM110;ING5;SLCO3A1;TAL1;FNTB;NPHP3;FXYD6;FCGR2B;ZNF664
FAM122A	6.79816	1.77804	6.66347	1.55764	0.134682	0.616083	Non Significant		hsa-miR-3923	15/1335	0.0267417	1	0	0	1.72861	6.26021	HDDC2;SP100;MAML2;PTEN;ABHD6;SPPL3;PEX13;KIF27;BMP3;GLUD1;AMACR;SPTLC1;P4HA1;ASXL2;GUF1
FAM134A	9.53449	0.991922	9.81291	1.05967	-0.278421	0.0960406	Non Significant		hsa-miR-487b	5/262	0.0283731	1	0	0	2.936	10.4589	FSTL5;TBC1D2B;NHLRC2;ZNF664;PEX13
FAM47E	3.82658	0.790462	3.79995	1.02983	0.026634	0.859355	Non Significant		hsa-miR-4473	16/1515	0.0368106	1	0	0	1.62478	5.36497	PDGFRB;HDDC2;SP100;MAML2;PTEN;PDE4DIP;NDRG2;ZHX1;ADH5;RAB43;SPTLC1;SLCO3A1;ASXL2;RDH5;NHLRC2;C8ORF44
CMTM1	6.71566	1.50995	6.14564	1.4774	0.57002	0.0192331	Significant		hsa-miR-3619-3p	17/1662	0.041154	1	0	0	1.57364	5.02058	PDGFRB;MAML2;GPX3;FAF2;ARHGAP19;BMP8B;CRIP3;NT5C2;PMF1;TMEM110;GLUD1;ING5;FSTL5;CNKSR3;NPHP3;CORO7;FCGR2B
DISC1	6.13995	1.81116	5.57724	1.71241	0.562704	0.0491378	Significant		hsa-miR-4520a-5p	9/708	0.0415969	1	0	0	1.95567	6.21851	PDGFRB;INO80D;SPTLC1;URGCP;SLCO3A1;FBXO25;ZNF664;METTL9;BCL2L2
FBXO10	6.67849	1.4667	6.28049	1.34113	0.397998	0.0800361	Non Significant		hsa-miR-4520b-5p	9/708	0.0415969	1	0	0	1.95567	6.21851	PDGFRB;INO80D;SPTLC1;URGCP;SLCO3A1;FBXO25;ZNF664;METTL9;BCL2L2
FBXO25	8.35548	1.40676	8.19223	1.20113	0.163252	0.43705	Non Significant		hsa-miR-1277	6/396	0.0448516	1	0	0	2.331	7.23636	GLUD1;TRUB2;AMACR;CNKSR3;GATS;ZFYVE21
FCGR2B	9.16275	2.67626	8.45713	2.40034	0.70562	0.0858594	Non Significant		hsa-miR-660	18/1824	0.0483902	1	0	0	1.51822	4.59786	PDGFRB;SP100;GIMAP1;FAF2;ITGA1;PRG2;TBC1D2B;FBXO10;NT5C2;SPPL3;ZHX1;TMEM110;AMACR;SLCO3A1;CNKSR3;ASXL2;BCL2L2;GBP3
FDFT1	10.0504	0.769121	10.1351	0.670727	-0.0847215	0.465134	Non Significant		hsa-miR-1468	8/619	0.0491481	0.987298	0	0	1.98832	5.99064	ALK;ING5;SYNGAP1;GIMAP1;FAF2;ARHGAP19;PEX13;BMP6
LCAT	6.53262	1.39051	5.9802	1.19957	0.552421	0.00878092	Significant
FLJ41170	5.10405	1.0563	4.9115	1.00967	0.192549	0.249065	Non Significant
FNTB	7.02029	1.67453	6.9597	1.43389	0.0605859	0.80863	Non Significant
FOLH1	3.88746	1.4675	4.00163	1.50951	-0.114178	0.635811	Non Significant
FOXO3	10.5408	1.30072	10.2862	1.0961	0.254627	0.187966	Non Significant
SLCO3A1	8.77745	1.61151	8.22776	1.42804	0.549687	0.0258835	Significant
CRIP3	6.07889	1.57127	5.54738	1.33702	0.531511	0.0242959	Significant
HMGA2	5.17586	1.63433	4.64481	1.57899	0.531048	0.0420189	Significant
INMT	6.28419	0.909975	5.77011	0.919859	0.514083	0.000661737	Significant
GABRB1	4.48827	1.04859	4.33745	1.1291	0.150816	0.394242	Non Significant
GALNT5	4.6896	0.646858	4.57311	0.715213	0.11649	0.293987	Non Significant
GATS	7.05076	0.807108	6.8657	0.632043	0.18506	0.11157	Non Significant
SLC45A3	5.4853	1.30334	4.97372	1.2367	0.511574	0.0134524	Significant
GBP3	8.94694	1.69977	9.37759	1.30339	-0.430653	0.076382	Non Significant
TMEM110	7.9704	1.57604	7.4688	1.45161	0.501604	0.0411717	Significant
GIMAP1	8.08482	1.66642	8.44677	1.09029	-0.361956	0.106451	Non Significant
GIMAP5	8.2703	1.93272	7.77652	1.91431	0.493777	0.113701	Non Significant
GLI4	7.15274	0.755008	7.29045	0.751446	-0.137703	0.259074	Non Significant
GLUD1	9.45482	1.15666	9.4946	1.01569	-0.0397769	0.82007	Non Significant
CCPG1	7.50968	1.02274	7.01702	1.16689	0.492666	0.00647702	Significant
CORO7	8.32297	1.57788	7.84464	1.26733	0.478337	0.0380077	Significant
KRT85	5.89959	1.3629	5.42394	1.31754	0.475648	0.029189	Significant
GSTM2	8.20149	1.12683	8.49249	1.15289	-0.290994	0.116303	Non Significant
GSTP1	10.3687	1.29333	9.99896	1.25233	0.369775	0.0734835	Non Significant
GTF2IRD2	7.83818	0.631909	7.79641	0.777639	0.041764	0.718197	Non Significant
GUF1	7.37874	1.07444	7.17454	1.11526	0.204199	0.250689	Non Significant
HDDC2	7.30857	1.22421	7.43636	1.27344	-0.127787	0.527953	Non Significant
NTRK1	5.48614	1.41352	5.02738	1.35766	0.458753	0.0416275	Significant
HIST1H2AL	5.69659	1.23568	5.60239	1.54516	0.0942003	0.680417	Non Significant
HIST1H3E	4.67294	0.714184	4.84605	0.789441	-0.173116	0.158388	Non Significant
HLA-B	12.5483	0.83604	12.6186	1.02861	-0.0702892	0.646196	Non Significant
HLA-F	11.2266	1.22166	11.017	1.22862	0.209563	0.29111	Non Significant
HMGA1	7.79109	0.737771	7.86946	0.744796	-0.0783691	0.513678	Non Significant
GPR37	4.28174	1.40885	3.82598	1.27322	0.45575	0.0362143	Significant
TAL1	6.49099	0.982364	6.04645	1.07987	0.444545	0.00881456	Significant
HSPB2	5.26008	1.35735	5.07811	1.35667	0.181969	0.407407	Non Significant
HYAL3	5.98827	1.0941	5.74376	0.956556	0.244509	0.139928	Non Significant
HYDIN	4.45623	2.12848	4.10688	2.09749	0.349344	0.307009	Non Significant
IFNA17	4.30255	2.28321	4.34012	2.28063	-0.037569	0.918887	Non Significant
IFNA7	4.08112	1.41235	4.4072	1.24491	-0.326082	0.128861	Non Significant
IFT140	5.95721	1.25796	5.75093	1.0945	0.206274	0.276882	Non Significant
IL18R1	8.30794	1.52568	8.72337	1.33186	-0.415427	0.072391	Non Significant
ING5	6.31505	0.763247	6.202	0.674899	0.113053	0.32959	Non Significant
INHBA	5.66949	1.03399	5.4909	1.00494	0.178583	0.278919	Non Significant
INHBB	6.51832	1.09993	6.35979	1.08225	0.158531	0.369109	Non Significant
BMP3	4.98164	1.18142	4.56931	1.07625	0.412323	0.0245646	Significant
INO80B	6.83406	1.14877	6.59554	1.07311	0.238521	0.184262	Non Significant
INO80D	8.72097	1.4382	8.38572	1.18573	0.335244	0.113752	Non Significant
INS	5.93519	1.10148	5.69704	1.09393	0.238146	0.180816	Non Significant
ISLR2	5.90595	0.598977	5.83445	0.885375	0.0715025	0.565839	Non Significant
ISY1	7.6689	0.568417	7.80967	0.437216	-0.140768	0.0835742	Non Significant
ITGA1	5.1861	1.38132	5.08968	1.13585	0.096415	0.634137	Non Significant
ITM2B	11.4609	1.2248	11.4231	1.04277	0.0378683	0.835596	Non Significant
KHDC1	5.73287	0.958002	5.66769	0.952001	0.0651811	0.672911	Non Significant
PSORS1C1	5.74834	1.18886	5.33675	1.04402	0.411588	0.0231735	Significant
MAP1LC3B	10.5754	1.00415	10.1658	0.875375	0.409598	0.00745485	Significant
KIF5B	8.69017	0.873026	8.56143	0.747864	0.128747	0.324372	Non Significant
LUC7L2	8.84506	1.10006	8.45007	1.17059	0.39499	0.0333868	Significant
KRT18	7.70801	1.42606	7.47508	1.25276	0.232928	0.280971	Non Significant
KRT6B	5.87803	1.33661	5.52575	1.11673	0.352279	0.0758117	Non Significant
FBXL6	6.49771	1.00464	6.10717	0.9418	0.39054	0.013759	Significant
BCL2L2	5.83877	1.06351	5.44987	0.979421	0.388898	0.0192351	Significant
LEPR	6.19475	2.02726	5.79506	2.10869	0.399694	0.234041	Non Significant
TPSD1	6.09508	0.953496	5.71263	0.899955	0.382444	0.0113613	Significant
LOC400940	4.66951	0.799939	4.49971	0.83633	0.169804	0.201596	Non Significant
LPAL2	6.54077	0.979425	6.56736	0.758882	-0.0265889	0.849292	Non Significant
LRIG3	3.79452	1.30252	3.44303	1.31576	0.35149	0.0985158	Non Significant
LSM11	5.83546	0.778736	5.90343	0.56022	-0.0679662	0.529284	Non Significant
PDGFRB	6.42774	0.898273	6.05334	0.933273	0.374392	0.0125473	Significant
SYNGAP1	6.13659	1.24492	5.76423	0.999289	0.372355	0.0405641	Significant
TBC1D7	7.46779	0.970701	7.10251	0.878306	0.365285	0.0151438	Significant
LYPLA2	8.23244	0.591628	8.14439	0.41116	0.0880441	0.277783	Non Significant
MAML2	8.44825	1.58228	8.27697	1.32922	0.171271	0.465081	Non Significant
KIAA1257	5.74742	0.964287	5.38455	1.00203	0.362866	0.0239392	Significant
MAPK8IP1	6.5781	1.36281	6.2396	1.33393	0.338507	0.12161	Non Significant
MAS1L	5.05745	0.403471	5.02122	0.457875	0.036224	0.606013	Non Significant
MC1R	7.17871	0.731772	7.02539	0.737172	0.153316	0.198093	Non Significant
METTL3	8.70903	0.890696	8.9847	0.917139	-0.275668	0.0611983	Non Significant
FXYD2	6.39783	1.17126	6.03569	1.06816	0.362142	0.0461331	Significant
OR10A5	3.7244	0.942881	3.38126	0.907225	0.34314	0.0227105	Significant
MGST3	8.59063	1.24436	8.44124	1.15279	0.149387	0.439837	Non Significant
BTNL3	5.73568	0.861832	5.39468	0.711454	0.340993	0.00775078	Significant
MFSD2A	6.72704	0.930163	6.39474	0.817714	0.332297	0.0192574	Significant
MRPS27	8.18321	0.850578	8.0575	0.743081	0.125715	0.327816	Non Significant
MSTO1	7.90374	1.59746	8.25417	1.4534	-0.350421	0.155287	Non Significant
MTPAP	7.46551	0.846149	7.54291	0.62456	-0.0773973	0.513958	Non Significant
MYB	7.06386	0.925855	6.96565	0.716957	0.0982181	0.458028	Non Significant
NBPF4	4.46799	1.51815	4.03108	1.39418	0.43691	0.0641227	Non Significant
NDRG2	6.11221	0.804858	6.11941	0.674576	-0.0071953	0.951798	Non Significant
NEDD8	9.50226	1.58703	9.7579	1.71816	-0.255639	0.341695	Non Significant
NEUROD1	4.65666	1.19478	4.46098	1.18783	0.195679	0.310358	Non Significant
NHLRC2	7.07794	1.63765	6.91894	1.38518	0.159	0.513577	Non Significant
GPR35	6.5903	1.0994	6.26624	0.921963	0.324066	0.0477209	Significant
NKD2	6.58738	0.919984	6.32061	0.90211	0.266769	0.0714124	Non Significant
NOC4L	7.39431	0.849852	7.18277	0.869147	0.211546	0.129874	Non Significant
NOX5	4.74869	1.51678	4.44982	1.44396	0.29887	0.211993	Non Significant
NPHP3	7.44631	1.13938	7.33061	1.00114	0.115701	0.50222	Non Significant
NPY1R	4.05364	1.25158	3.83847	0.997946	0.215173	0.235612	Non Significant
NT5C2	8.23675	1.84082	7.75643	1.6486	0.480311	0.0889005	Non Significant
LTC4S	7.09579	0.90992	6.78082	0.832193	0.31497	0.0260329	Significant
METTL9	9.67636	0.788024	9.3818	0.804923	0.294561	0.0235184	Significant
NUDT22	7.54849	0.625644	7.46251	0.513086	0.0859825	0.34867	Non Significant
NUDT3	8.26405	1.16788	8.20592	0.951959	0.0581319	0.733267	Non Significant
OCM2	5.78637	1.2579	5.79044	1.67835	-0.00406444	0.98666	Non Significant
ADAM21	4.33464	0.81838	4.06734	0.710455	0.267299	0.0310963	Significant
OR11A1	3.90524	0.754981	3.69006	0.723131	0.215184	0.0727257	Non Significant
OTUD7A	5.94492	0.937722	5.7922	0.886337	0.152717	0.300066	Non Significant
P4HA1	7.50784	0.85222	7.38981	0.926201	0.118034	0.414482	Non Significant
PABPN1	9.14944	1.53338	8.6864	1.42415	0.463043	0.0535509	Non Significant
PAK6	5.63804	1.18915	5.38288	1.18287	0.255153	0.1845	Non Significant
PAM16	7.64732	0.778255	7.78722	0.736367	-0.139899	0.253132	Non Significant
PDE4DIP	7.08432	0.815368	6.98275	0.80652	0.101563	0.43878	Non Significant
PDE6D	7.69853	0.953833	7.70295	0.714227	-0.00442128	0.973748	Non Significant
ADAP1	7.16081	0.746796	6.90227	0.778445	0.258541	0.0378391	Significant
RNASE11	3.99471	0.772071	3.73681	0.593933	0.257894	0.0201009	Significant
PEX13	7.136	0.818051	7.1703	0.736238	-0.0343007	0.784089	Non Significant
PGM5	5.54526	1.074	5.27248	1.18993	0.272785	0.140098	Non Significant
PHGDH	8.12901	1.58189	7.66632	1.46809	0.462686	0.0613121	Non Significant
PHOSPHO2	5.20883	1.07949	5.41325	1.07951	-0.204419	0.242586	Non Significant
PIGF	9.01613	1.62331	9.3065	1.36927	-0.290374	0.228933	Non Significant
TMPRSS5	5.75031	0.489684	5.57945	0.526633	0.170851	0.0398326	Significant
PMF1	8.80474	1.01787	8.5906	0.861916	0.214144	0.158183	Non Significant
PNO1	8.0658	1.07979	8.12379	0.72152	-0.0579922	0.690674	Non Significant
POLR1A	6.72092	1.62144	6.27943	1.46034	0.441492	0.0767856	Non Significant
POM121	8.36601	1.57944	7.88895	1.44401	0.477064	0.0516245	Non Significant
POMZP3	7.59986	1.38094	7.32505	1.01264	0.27481	0.155631	Non Significant
PPA2	7.05658	0.684977	7.16426	0.618497	-0.107673	0.305898	Non Significant
TRIM13	7.1492	0.739376	7.4348	0.658536	-0.285601	0.0120347	Significant
PRAP1	6.45044	0.818103	6.21912	0.706497	0.231324	0.0608608	Non Significant
PRB4	6.39261	2.17282	6.02161	2.8963	0.370997	0.377368	Non Significant
PDZK1	5.84844	0.743598	6.15349	0.745604	-0.305045	0.0121921	Significant
PSMA2	9.39712	1.10295	9.47045	1.26853	-0.0733329	0.70475	Non Significant
TTC4	7.56913	0.759624	7.88726	0.771863	-0.318131	0.0111077	Significant
PSTK	6.29198	0.488953	6.14633	0.592209	0.145656	0.101945	Non Significant
PTEN	10.0768	0.980501	9.81398	0.873458	0.262841	0.0797911	Non Significant
PTMA	11.9923	1.63485	12.0493	1.6642	-0.0570008	0.830918	Non Significant
PTPRCAP	9.52446	1.06461	9.66182	0.848065	-0.137354	0.372761	Non Significant
PUM1	9.96608	0.96878	9.90701	0.972635	0.059071	0.706747	Non Significant
PYCRL	6.39934	0.969259	6.13603	0.919402	0.263315	0.0854318	Non Significant
ADH5	8.40929	0.752059	8.72799	0.678565	-0.318703	0.00629517	Significant
RAF1	8.85591	1.44616	8.88886	1.22519	-0.0329496	0.878169	Non Significant
RARG	6.48949	1.11159	6.33448	0.856156	0.155013	0.328529	Non Significant
PLA2G12A	7.30182	0.798657	7.62827	0.584102	-0.32645	0.00386642	Significant
RASL11B	5.74286	0.640621	5.67754	0.648245	0.0653145	0.531256	Non Significant
RBM15	8.40652	1.10967	8.12459	0.863015	0.28193	0.0772996	Non Significant
RDH5	6.71496	0.906282	6.74687	0.82171	-0.031914	0.818658	Non Significant
RET	5.42621	1.1105	5.12049	1.08595	0.305721	0.0863331	Non Significant
CUZD1	6.25432	0.886885	6.59518	0.983187	-0.34086	0.0263629	Significant
ROPN1	4.12244	0.714987	3.76918	1.75633	0.35326	0.118039	Non Significant
KLHDC10	6.84396	0.57218	7.18753	0.572104	-0.343567	0.000282098	Significant
RPL14	12.2384	2.09201	12.563	2.06346	-0.3246	0.334341	Non Significant
RPL30	12.7947	2.01636	13.2758	1.55084	-0.481093	0.0953779	Non Significant
RPL41	12.323	3.58559	12.7582	3.34094	-0.435201	0.436173	Non Significant
RPL6	11.7192	2.87974	12.1738	2.7921	-0.454594	0.321575	Non Significant
RPL9	11.9072	2.25416	12.5055	2.24063	-0.598354	0.101059	Non Significant
RPS18	12.05	2.23136	12.5986	2.18311	-0.548617	0.12532	Non Significant
RRN3P3	8.68457	1.88348	8.52304	1.60709	0.161533	0.565427	Non Significant
FPGT	7.10268	0.977061	7.4487	0.86151	-0.346021	0.0204903	Significant
MRPS18B	8.18825	0.685531	8.53946	0.78797	-0.35121	0.00400629	Significant
SCLY	6.93389	1.32644	6.65496	1.11862	0.278933	0.157588	Non Significant
SEC11A	10.3603	1.37235	10.753	1.43107	-0.3927	0.0854204	Non Significant
SET	10.9529	1.51369	11.3792	1.41169	-0.426319	0.0721582	Non Significant
SIPA1	8.27929	1.22975	7.977	1.13088	0.302297	0.1135	Non Significant
SLC34A2	4.5889	1.85654	4.10592	1.72617	0.482979	0.0959552	Non Significant
SLC35F5	6.52964	0.788005	6.47174	0.782042	0.0578959	0.648268	Non Significant
SLC46A3	8.16264	0.997449	8.51518	1.06917	-0.352538	0.0369959	Significant
ANXA2	9.87488	1.04389	10.238	1.16851	-0.363102	0.0453417	Significant
TPD52	7.37489	0.790174	7.74563	0.858353	-0.370735	0.00629506	Significant
SMR3B	4.17329	1.13631	4.31696	1.32382	-0.143671	0.475009	Non Significant
SNRPN	5.26736	1.3842	5.17709	1.61468	0.0902715	0.712559	Non Significant
SNX15	9.29202	1.52041	9.55986	1.43345	-0.267838	0.261832	Non Significant
SOHLH2	4.34881	0.893825	4.1203	1.01478	0.228511	0.143378	Non Significant
SP100	8.90487	1.46283	8.66243	1.3878	0.242443	0.292572	Non Significant
SPIC	3.99728	1.09373	4.02528	1.09094	-0.0280053	0.873992	Non Significant
SPPL3	7.93954	1.21497	7.78099	1.08023	0.158549	0.391476	Non Significant
SPTLC1	9.05004	1.20054	8.74945	1.15913	0.30059	0.116008	Non Significant
SRP19	9.23437	2.17122	9.8172	2.06942	-0.582832	0.0899782	Non Significant
SUGT1P3	5.23171	1.59059	4.84426	1.46319	0.387453	0.116844	Non Significant
MRPL33	8.23352	1.20927	8.61733	1.15734	-0.38381	0.0458658	Significant
TAF1D	8.05684	1.0852	8.2547	0.977002	-0.19785	0.234623	Non Significant
C12orf57	9.15486	0.957233	9.54044	1.16611	-0.38558	0.0282113	Significant
TBC1D2B	7.82944	0.934501	7.59666	0.824411	0.232781	0.101683	Non Significant
CHURC1	8.62657	0.968769	9.01577	1.02527	-0.389209	0.0171674	Significant
TCP10	5.12607	0.975032	4.98876	1.10267	0.137314	0.417834	Non Significant
TIMM23	6.99323	2.74155	6.18648	2.55067	0.806754	0.060093	Non Significant
TMBIM4	10.5352	0.761054	10.739	0.786372	-0.203852	0.105349	Non Significant
TRAV8-3	6.36909	0.841435	6.77549	0.802874	-0.406391	0.00255309	Significant
TMEM136	5.25882	0.774168	5.42521	0.775671	-0.166395	0.185489	Non Significant
TMEM159	6.33572	0.573154	6.3692	0.61293	-0.0334768	0.728036	Non Significant
TMEM5	6.5348	0.913647	6.7783	0.77289	-0.243497	0.074259	Non Significant
TMEM56	4.90553	2.01154	4.84995	1.97402	0.0555794	0.862925	Non Significant
LLPH	6.55997	0.734352	6.98429	0.567573	-0.424315	7.95598e-05	Significant
CRYGS	6.5209	0.975279	6.97544	0.935487	-0.454537	0.00365596	Significant
TNNI3K	4.3424	0.966518	4.46755	0.984505	-0.125146	0.428427	Non Significant
VPS36	7.29051	0.745789	7.75813	0.735551	-0.467619	0.000137926	Significant
LY75	9.4519	1.04201	9.92175	1.36205	-0.469849	0.0192517	Significant
NUB1	8.01258	1.25944	8.48586	1.23765	-0.473286	0.0200646	Significant
RUVBL1	7.73413	0.826418	8.23361	0.714286	-0.499484	8.60825e-05	Significant
AS3MT	7.36066	1.20409	7.86398	1.241	-0.50332	0.0119115	Significant
TRIM69	6.77333	0.890468	7.03333	1.01471	-0.259997	0.0958066	Non Significant
TRUB2	7.1083	1.00431	7.168	0.77077	-0.0596991	0.676202	Non Significant
TSGA10	5.45297	0.753333	5.51177	0.657336	-0.0588083	0.604654	Non Significant
TSHR	5.23309	0.685606	5.34034	0.610536	-0.10725	0.304933	Non Significant
FANCF	7.2385	0.874076	7.75182	0.840059	-0.513321	0.000284239	Significant
TSPAN31	8.34355	1.12607	8.40044	1.15002	-0.0568944	0.757449	Non Significant
TTC23L	4.46459	0.673455	4.51535	0.68181	-0.0507584	0.643472	Non Significant
RWDD3	7.89453	1.4606	8.41967	1.43195	-0.525137	0.0258093	Significant
TTLL3	8.00776	1.35361	7.61199	1.26345	0.395766	0.0621685	Non Significant
TXNDC12	9.40908	1.08353	9.59233	1.02035	-0.183254	0.28099	Non Significant
UBE2E3	8.49771	1.48733	8.62882	1.70317	-0.131107	0.61453	Non Significant
UBE2F	8.78231	0.7669	8.73209	0.896139	0.0502151	0.711751	Non Significant
UGT2B15	4.12987	0.535964	4.14454	0.549996	-0.0146687	0.867479	Non Significant
UGT2B17	4.05699	1.47968	3.92389	1.33129	0.133097	0.55679	Non Significant
UGT2B28	6.21924	2.03766	6.23916	1.8294	-0.019925	0.948984	Non Significant
UPK3B	6.9012	0.536842	6.76531	0.495255	0.135884	0.103818	Non Significant
RHOU	6.51061	1.20278	6.16094	1.22179	0.381199	0.0561885	Non Significant
URGCP	6.00435	0.911304	6.04655	0.767517	-0.042198	0.754772	Non Significant
VDAC3	9.95925	0.907845	10.1059	0.889385	-0.146648	0.313158	Non Significant
PPM1K	8.31487	0.685695	8.86701	0.766965	-0.552146	6.77533e-06	Significant
ZNF658	4.87686	2.61692	5.54902	1.32952	-0.672162	0.0407957	Significant
VTI1A	7.64784	0.752579	7.61935	0.715677	0.0284906	0.809916	Non Significant
ZBTB8A	5.60561	1.57251	5.20325	1.49459	0.402357	0.105402	Non Significant
RARRES3	10.0569	1.18586	10.7372	1.25361	-0.68028	0.000748558	Significant
ZFP91	8.9377	1.1551	9.00668	0.977824	-0.0689706	0.687846	Non Significant
ZFYVE21	6.21659	1.1517	6.05374	0.976677	0.16285	0.342354	Non Significant
ZHX1	7.42253	1.23168	7.27778	1.02457	0.144746	0.425706	Non Significant
ZNF141	7.55537	1.4398	7.83702	1.12215	-0.281641	0.173281	Non Significant
FDPS	8.5534	1.72903	9.2874	1.83738	-0.733994	0.0120951	Significant
TSNAX	10.1741	1.69726	10.9289	1.68556	-0.754767	0.00640603	Significant
ZNF496	6.40706	1.20278	6.04094	1.12179	0.36612	0.0521885	Non Significant
ZNF511	7.47648	0.631616	7.45507	0.561522	0.0214124	0.823627	Non Significant
ZNF595	7.42538	1.25273	7.44461	1.46015	-0.0192254	0.930861	Non Significant
NIF3L1	6.93977	1.86666	8.14689	1.84306	-1.20712	8.73908e-05	Significant
ZNF664	6.84566	0.779623	6.89544	0.622789	-0.0497829	0.659189	Non Significant
ZNF692	8.33902	0.827827	8.43328	0.788631	-0.0942623	0.470143	Non Significant
SLA	6.64784	0.952579	6.61935	0.865777	0.0284906	0.485235	Non Significant
ST13P4	6.40561	1.87251	5.80325	1.69459	0.602357	0.255402	Non Significant
NCEH1	5.80553	2.01154	5.74995	1.97402	0.0555794	0.862925	Non Significant
